# Supplementary material for: Well-differentiated G1 and G2 pancreatic neuroendocrine tumors: a meta-analysis of published expanded DNA sequencing data
Source: Front Endocrinol (Lausanne). 2024 May 29;15:1351624. doi: 10.3389/fendo.2024.1351624 (PMC11167081; doi:10.3389/fendo.2024.1351624)
Supplement: Supplementary file 2 [file DataSheet_2.xlsx]

## Sheet: Ark1
Paper	Sample ID	Sex	Country	Age	Germline syndrome	Functional	WHO Grade	Histological Type	Tumour Size (mm)	AJCC Staging	ENETS Staging	T Stage (AJCC)	T stage (ENETs)	N Stage	M Stage
Zheng et al (2021)	EZ17030301LNCT	Female		34	No	No	2	Non-functioning					3	1	0
Zheng et al (2021)	EZ17091404LNCTX	Female		36	No	No	2	Non-functioning					1	1	1
Zheng et al (2021)	EZ17040602LNCT	Female		40	No	No	2	Non-functioning					2	1	0
Zheng et al (2021)	EZ16090601LNCT	Female		46	No	No	2	Non-functioning					3	1	0
Zheng et al (2021)	EZ16022207LNCE	Female		51	No	No	2	Non-functioning					2	0	0
Zheng et al (2021)	EZ17030302LNCT	Female		62	No	No	2	Non-functioning					2	0	0
Zheng et al (2021)	EZ16022205LNCE	Female		65	No	No	2	Non-functioning					1	0	0
Zheng et al (2021)	EZ16111803LNCT	Male		42	No	No	2	Non-functioning					3	0	1
Zheng et al (2021)	EZ16092901LNCT	Male		52	No	No	2	Non-functioning					3	0	1
Zheng et al (2021)	EZ17020903LNCT	Male		53	No	No	2	Non-functioning					2	0	1
Zheng et al (2021)	EZ17081501LNCTX	Male		56	No	No	2	Non-functioning					2	1	0
Zheng et al (2021)	EZ16112504LNCT	Male		57	No	No	1	Non-functioning					2	0	0
Yang et al (2021)	S1	Female			No	No	1	Non-functioning					2	1	0
Yang et al (2021)	S10	Female			No	No	2	Non-functioning					3	0	0
Yang et al (2021)	S11	Female			No	No	2	Non-functioning					4	1	0
Yang et al (2021)	S15	Female			No	No	1	Non-functioning					3	1	0
Yang et al (2021)	S24	Female			No	No	1	Non-functioning					1	0
Yang et al (2021)	S26	Female			No	No	1	Non-functioning					1	0	0
Yang et al (2021)	S27	Female			No	No	2	Non-functioning					2	0	1
Yang et al (2021)	S31	Female			No	No	1	Non-functioning					2	0
Yang et al (2021)	S5	Female			No	No	2	Non-functioning					2	0	0
Yang et al (2021)	S6	Female			No	No	1	Non-functioning					2	1	0
Yang et al (2021)	S7	Female			No	No	1	Non-functioning					2	0	0
Yang et al (2021)	S9	Female			No	No	2	Non-functioning					2	1	0
Yang et al (2021)	S13	Male			No	No	1	Non-functioning					3	0	0
Yang et al (2021)	S14	Male			No	No	2	Non-functioning					3	1	0
Yang et al (2021)	S19	Male			No	No	2	Non-functioning					4	1	0
Yang et al (2021)	S2	Male			No	No	1	Non-functioning					3	1	0
Yang et al (2021)	S22	Male			No	No	1	Non-functioning					3	1	0
Yang et al (2021)	S23	Male			No	No	2	Non-functioning					3	1	1
Yang et al (2021)	S28	Male			No	No	2	Non-functioning					2	1
Yang et al (2021)	S3	Male			No	No	1	Non-functioning					2	1	0
Yang et al (2021)	S30	Male			No	No	1	Non-functioning					2	0	0
Yang et al (2021)	S37	Male			No	No	1	Non-functioning					3	1
Yang et al (2021)	S4	Male			No	No	1	Non-functioning					3	0	0
Yang et al (2021)	S8	Male			No	No	2	Non-functioning					1	0	0
Yang et al (2021)	S32	Female			No	Yes	1	Functioning					1	0
Yang et al (2021)	S17	Male			No	Yes	1	Functioning					4	1	1
Yang et al (2021)	S12	Male			No	Yes	2	Functioning					3	1	1
Yang et al (2021)	S21	Female			VHL	No	1	Non-functioning					2	0	0
Yang et al (2021)	S29	Female			VHL	No	2	Non-functioning					4	1	0
Yang et al (2021)	S33	Male			VHL	No	1	Non-functioning					2	0	0
Yang et al (2021)	S38	Male			VHL	No	2	Non-functioning					3	1	0
Yachida et al (2022)	NE042	Female	Japan	23	MEN1	No	2	Non-functioning	20					1
Yachida et al (2022)	NE025	Female	Japan	27	Unspecified	No	2	Non-functioning	35					1			53
Yachida et al (2022)	NE091	Female	Japan	34	Unspecified	No	2	Non-functioning	30					0
Yachida et al (2022)	NE088	Female	Japan	35	Unspecified	No	2	Non-functioning	12					0
Yachida et al (2022)	NE057	Female	Japan	39	Unspecified	No	1	Non-functioning	12					1
Yachida et al (2022)	NE013	Female	Japan	40	Unspecified	No	2	Non-functioning	45					1
Yachida et al (2022)	NE049	Female	Japan	44	Unspecified	No	2	Non-functioning	8					0
Yachida et al (2022)	NE044	Female	Japan	47	Unspecified	No	2	Non-functioning	6					0
Yachida et al (2022)	NE074	Female	Japan	51	Unspecified	No	1	Non-functioning	31					1
Yachida et al (2022)	NE077	Female	Japan	51	Unspecified	No	1	Non-functioning	42					1
Yachida et al (2022)	NE038	Female	Japan	53	Unspecified	No	2	Non-functioning	23					0
Yachida et al (2022)	NE043	Female	Japan	53	Unspecified	No	1	Non-functioning	12					0
Yachida et al (2022)	NE045	Female	Japan	53	Unspecified	No	2	Non-functioning	50					1
Yachida et al (2022)	NE058	Female	Japan	53	Unspecified	No	1	Non-functioning	19					1
Yachida et al (2022)	NE039	Female	Japan	54	Unspecified	No	2	Non-functioning	90					0
Yachida et al (2022)	NE012	Female	Japan	56	Unspecified	No	2	Non-functioning	45					1
Yachida et al (2022)	NE073	Female	Japan	57	Unspecified	No	1	Non-functioning	14					0
Yachida et al (2022)	NE046	Female	Japan	58	Unspecified	No	1	Non-functioning	60					0
Yachida et al (2022)	NE041	Female	Japan	61	Unspecified	No	2	Non-functioning	40					1
Yachida et al (2022)	NE086	Female	Japan	63	Unspecified	No	2	Non-functioning	20					1
Yachida et al (2022)	NE076	Female	Japan	72	Unspecified	No	1	Non-functioning	9					0
Yachida et al (2022)	NE060	Female	Japan	74	Unspecified	No	2	Non-functioning	57					0
Yachida et al (2022)	NE079	Female	Japan	77	Unspecified	No	1	Non-functioning	23					0
Yachida et al (2022)	NE078	Male	Japan	32	Unspecified	No	2	Non-functioning	15					0
Yachida et al (2022)	NE089	Male	Japan	39	Unspecified	No	1	Non-functioning	35					0
Yachida et al (2022)	NE048	Male	Japan	42	Unspecified	No	1	Non-functioning	15					0
Yachida et al (2022)	NE011	Male	Japan	55	Unspecified	No	1	Non-functioning	33					1
Yachida et al (2022)	NE047	Male	Japan	58	Unspecified	No	2	Non-functioning	15					0
Yachida et al (2022)	NE040	Male	Japan	60	Unspecified	No	2	Non-functioning	25					1
Yachida et al (2022)	NE087	Male	Japan	63	Unspecified	No	1	Non-functioning	9					0
Yachida et al (2022)	NE010	Male	Japan	70	Unspecified	No	2	Non-functioning	10					1
Yachida et al (2022)	NE059	Male	Japan	76	Unspecified	No	2	Non-functioning	29					0
Yachida et al (2022)	NE075	Male	Japan	76	Unspecified	No	1	Non-functioning	16					0
Wang et al (2018)	T1	Male	China	36	MEN1	Unspecified	2	Insulin-expressing PNET
Wang et al (2018)	T2	Male	China	36	MEN1	Unspecified	2	Insulin-expressing PNET
Wang et al (2017)	5967T	Male		35	MEN1	Yes	1	Insulinoma	16						0
Wang et al (2017)	5863T	Female		33	No	Yes	2	Insulinoma	25						1
Wang et al (2017)	4418T	Female		53	No	Yes	1	Insulinoma	14						0
Wang et al (2017)	8003T	Female		60	No	Yes	2	Insulinoma	9						0
Wang et al (2017)	4973T	Female		73	No	Yes	1	Insulinoma	19						0
Wang et al (2017)	5320T	Male		18	No	Yes	2	Insulinoma	30						0
Wang et al (2017)	6107T	Male		35	No	Yes	1	Insulinoma	15						0
Wang et al (2017)	5318T	Male		43	No	Yes	1	Insulinoma	15						0
Wang et al (2017)	5406T	Male		45	No	Yes	1	Insulinoma	27						0
Wang et al (2017)	5333T	Male		46	No	Yes	1	Insulinoma	24						0
Wang et al (2017)	4950T	Male		48	No	Yes	2	Insulinoma	36						0
Wang et al (2017)	5326T	Male		58	No	Yes	2	Insulinoma	15						0
Wang et al (2017)	5329T	Male		59	No	Yes	1	Insulinoma	10						0
Wang et al (2017)	6066T	Male		61	No	Yes	2	Insulinoma	28						0
Wang et al (2017)	9398T	Male		71	No	Yes	1	Insulinoma	10						0
Wang et al (2017)	4974T	Male		82	No	Yes	1	Insulinoma	22						0
Tirosh et al (2018)	SE0029			≥18	MEN1	Unspecified	2	Unspecified							1
Tirosh et al (2018)	SE0004			≥18	No	Unspecified	1	Unspecified
Tirosh et al (2018)	SE0011			≥18	No	Unspecified	2	Unspecified
Tirosh et al (2018)	SE0014			≥18	No	Unspecified	2	Unspecified
Tirosh et al (2018)	SE0027			≥18	No	Unspecified	2	Unspecified
Tirosh et al (2018)	SE0002			≥18	PTEN	Unspecified	1	Unspecified
Tamura et al (2018)	GLUC1	Female	Japan	53	No	Yes	2	Glucagonoma	29				1	0	0
Scarpa et al (2017)	ICGC_0437	Female	Australia	67	CDKN1B	Yes	2	Insulinoma	40	IB	IIa	2	2		0
Scarpa et al (2017)	ICGC_0491	Male	Australia	64	CHEK2	No	1	Unspecified	15	IA	I	1	1	0	0
Scarpa et al (2017)	ICGC_0452	Male	Australia	77	CHEK2/MUTYH	No	2	Unspecified	20	IIA	IIIa	3	4	0	0
Scarpa et al (2017)	ICGC_0431	Male	Australia	78	MEN1	Yes	1	Gastrinoma	40	IIB	IIIb	2	2	1	0
Scarpa et al (2017)	ICGC_0434	Male	Australia	59	No	No	1	PPoma	40	IIA	IIIa	3	4	0	0
Scarpa et al (2017)	ICGC_0439	Female	Australia	38	No	No	1	Unspecified	65	IIB	IIIb	3	4	1	0
Scarpa et al (2017)	ICGC_0433	Female	Australia	59	No	No	2	Unspecified	105	IIA	IIIa	3	4	0	0
Scarpa et al (2017)	ICGC_0443	Female	Australia	59	No	No	1	Unspecified	43	IB	IIb	2	3	0	0
Scarpa et al (2017)	ICGC_0498	Female	Australia	59	No	No	2	Unspecified	49	IIB	IIIb	2	3	1	0
Scarpa et al (2017)	ICGC_0441	Female	Australia	69	No	No	2	Unspecified	70	IB	IIb	2	3	0	0
Scarpa et al (2017)	ICGC_0500	Female	Australia	75	No	No	1	Unspecified	15	IA	I	1	1	0	0
Scarpa et al (2017)	ICGC_0492	Male	Australia	38	No	No	2	Unspecified	88	IIB	IIIb	2	3	1	0
Scarpa et al (2017)	ICGC_0453	Male	Australia	56	No	No	1	Unspecified	45	IB	IIb	2	3	0	0
Scarpa et al (2017)	ICGC_0456	Male	Australia	59	No	No	2	Unspecified	75	IB	IIb	2	3	0	0
Scarpa et al (2017)	ICGC_0436	Male	Australia	61	No	No	1	Unspecified	25	IIB	IIIb	3	4	1	0
Scarpa et al (2017)	ICGC_0501	Male	Australia	64	No	No	2	Unspecified	35	IIA	IIIa	3	4	0	0
Scarpa et al (2017)	ICGC_0435	Male	Australia	66	No	No	2	Unspecified	40	IIB	IIIb	3	4	1	0
Scarpa et al (2017)	ICGC_0489	Male	Australia	68	No	No	2	Unspecified	32	IB	IIa	2	2	0	0
Scarpa et al (2017)	ICGC_0425	Male	Australia	69	No	No	1	Unspecified	70	IB	IIb	2	3	0	0
Scarpa et al (2017)	ICGC_0497	Male	Australia	71	No	No	2	Unspecified	55	IIB	IIIb	3	4	1	0
Scarpa et al (2017)	ICGC_0428	Male	Australia	74	No	No	2	Unspecified	58	IB	IIb	2	3	0	0
Scarpa et al (2017)	ICGC_0432	Male	Australia	76	No	No	1	Unspecified	100	IIB	IIIb	3	4	1	0
Scarpa et al (2017)	ICGC_0438	Male	Australia	79	No	No	1	Unspecified	45	IV	IV	3	4	1	1
Scarpa et al (2017)	ICGC_0449	Male	Australia	81	No	No	1	Unspecified	15	IA	I	1	1	0	0
Scarpa et al (2017)	ICGC_0440	Female	Australia	65	No	Yes	1	Insulinoma	27	IB	IIa	2	2	0	0
Scarpa et al (2017)	ICGC_0459	Male	Australia	56	No	Yes	1	Insulinoma	17	IA	I	1	1	0	0
Scarpa et al (2017)	ICGC_0427	Male	Australia	48	No	Yes	2	VIPoma	76	IB	IIb	2	3	0	0
Scarpa et al (2017)	ICGC_0447	Female	Australia	44	Unspecified	No	1	Unspecified	14	IA	I	1	1	0	0
Scarpa et al (2017)	ICGC_0446	Female	Australia	45	VHL	No	1	Clear cell	30	IB	IIa	2	2	0	0
Scarpa et al (2017)	ITNET_0100	Male	Italy	50	BRCA2	No	2	Unspecified	70	IB	IIb	2	3	0	0
Scarpa et al (2017)	ITNET_0695	Female	Italy	46	CHEK2	No	2	Unspecified	1.8	IA	I	1	1	0	0
Scarpa et al (2017)	ITNET_1320	Female	Italy	69	CHEK2	No	2	Unspecified	70	III	IIIa	4	4	1	0
Scarpa et al (2017)	ITNET_1314	Female	Italy	34	MEN1	No	2	Unspecified	90	IIB	IIIb	2	3	1	0
Scarpa et al (2017)	ITNET_0107	Female	Italy	41	MEN1	No	2	Unspecified	55	IIB	IIIb	2	3	1	0
Scarpa et al (2017)	ITNET_1309	Female	Italy	26	MEN1	Yes	2	Insulinoma	20	IV	IV	1	2	1	1
Scarpa et al (2017)	ITNET_1050	Female	Italy	20	MEN1/MUTYH	No	2	Unspecified	32	IIB	IIIb	2	2	1	0
Scarpa et al (2017)	ITNET_0124	Female	Italy	46	MUTYH	No	2	Unspecified	40	IIA	IIIa	3	4	0	0
Scarpa et al (2017)	ITNET_0052	Male	Italy	53	MUTYH	No	2	Unspecified	40	IV	IV	2	3	1	1
Scarpa et al (2017)	ITNET_0118	Male	Italy	41	MUTYH	Yes	1	Gastrinoma	15	IV	IV	2	3	1	1
Scarpa et al (2017)	ITNET_0152	Female	Italy	30	No	No	2	Unspecified	70	IV	IV	3	4	1	1
Scarpa et al (2017)	ITNET_1270	Female	Italy	39	No	No	1	Unspecified	15	IA	I	1	1	0	0
Scarpa et al (2017)	ITNET_0026	Female	Italy	43	No	No	1	Unspecified	30	IB	IIa	2	2	0	0
Scarpa et al (2017)	ITNET_0148	Female	Italy	46	No	No	1	Unspecified	50	IB	IIb	2	3	0	0
Scarpa et al (2017)	ITNET_0673	Female	Italy	61	No	No	2	Unspecified	25	IIB	IIIb	2	2	1	0
Scarpa et al (2017)	ITNET_0700	Female	Italy	62	No	No	2	Unspecified	45	IB	IIb	2	3	0	0
Scarpa et al (2017)	ITNET_1288	Female	Italy	64	No	No	2	Unspecified	50	IV	IV	2	3	1	1
Scarpa et al (2017)	ITNET_0900	Female	Italy	66	No	No	2	Unspecified	50	IIB	IIIb	2	3	1	0
Scarpa et al (2017)	ITNET_0151	Female	Italy	70	No	No	2	Unspecified	40	IIB	IIIb	3	4	1	0
Scarpa et al (2017)	ITNET_1286	Female	Italy	71	No	No	1	Unspecified	14	IA	I	1	1	0	0
Scarpa et al (2017)	ITNET_1265	Female	Italy	74	No	No	2	Unspecified	45	IIB	IIIb	3	3	1	0
Scarpa et al (2017)	ITNET_1081	Male	Italy	35	No	No	2	Unspecified	25	IV	IV	3	3	1	1
Scarpa et al (2017)	ITNET_1293	Male	Italy	36	No	No	2	Unspecified	100	IIB	IIIb	2	3	1	0
Scarpa et al (2017)	ITNET_0128	Male	Italy	38	No	No	2	Unspecified	30	IV	IV	2	3	1	1
Scarpa et al (2017)	ITNET_0935	Male	Italy	40	No	No	2	Unspecified	30	IV	IV	2	3	1	1
Scarpa et al (2017)	ITNET_1257	Male	Italy	41	No	No	1	Unspecified	80	IIB	IIIb	3	3	1	0
Scarpa et al (2017)	ITNET_0020	Male	Italy	44	No	No	2	Unspecified	80	IV	IV	3	4	1	1
Scarpa et al (2017)	ITNET_0833	Male	Italy	48	No	No	2	Unspecified	30	IB	IIa	2	2	0	0
Scarpa et al (2017)	ITNET_1027	Male	Italy	50	No	No	1	Unspecified	65	IIA	IIIa	3	4	0	0
Scarpa et al (2017)	ITNET_1312	Male	Italy	50	No	No	2	Unspecified	90	IV	IV	3	4	1	1
Scarpa et al (2017)	ITNET_1000	Male	Italy	52	No	No	2	Unspecified	70	IV	IV	2	3	1	1
Scarpa et al (2017)	ITNET_1301	Male	Italy	53	No	No	1	Unspecified	52	IV	IV	3	3	1	1
Scarpa et al (2017)	ITNET_1053	Male	Italy	55	No	No	2	Unspecified	90	IIA	IIIa	3	4	0	0
Scarpa et al (2017)	ITNET_0028	Male	Italy	56	No	No	2	Unspecified	70	IV	IV	3	4	1	1
Scarpa et al (2017)	ITNET_0938	Male	Italy	56	No	No	2	Unspecified	26	IIB	IIIb	3	4	1	0
Scarpa et al (2017)	ITNET_1308	Male	Italy	56	No	No	2	Unspecified	80	IV	IV	4	4	1	1
Scarpa et al (2017)	ITNET_0962	Male	Italy	57	No	No	2	Unspecified	25	IB	IIa	2	2	0	0
Scarpa et al (2017)	ITNET_0783	Male	Italy	59	No	No	2	Unspecified	40	IB	IIa	2	2	0	0
Scarpa et al (2017)	ITNET_1266	Male	Italy	62	No	No	2	Unspecified	15	IIB	IIIb	3	1	1	0
Scarpa et al (2017)	ITNET_0681	Male	Italy	63	No	No	2	Unspecified	2	IIB	IIIb	3	4	1	0
Scarpa et al (2017)	ITNET_1273	Male	Italy	63	No	No	1	Unspecified	60	IB	IIb	2	3	0	0
Scarpa et al (2017)	ITNET_0850	Male	Italy	64	No	No	1	Unspecified	15	IA	I	1	1	0	0
Scarpa et al (2017)	ITNET_1304	Male	Italy	64	No	No	1	Unspecified	10	IA	I	1	1	0	0
Scarpa et al (2017)	ITNET_0144	Male	Italy	71	No	No	2	Unspecified	110	IB	IIIb	2	3	1	0
Scarpa et al (2017)	ITNET_0797	Male	Italy	71	No	No	2	Unspecified	45	IB	IIb	2	3	0	0
Scarpa et al (2017)	ITNET_0968	Male	Italy	71	No	No	1	Unspecified	30	IB	IIa	2	2	0	0
Scarpa et al (2017)	ITNET_0813	Male	Italy	75	No	No	2	Unspecified	35	IIB	IIIb	2	2	1	0
Scarpa et al (2017)	ITNET_0087	Male	Italy	79	No	Yes	1	Glucagonoma	45	IB	IIb	2	3	0	0
Scarpa et al (2017)	ITNET_0941	Female	Italy	54	No	Yes	2	Insulinoma	13	IB	IIa	2	2	0	0
Scarpa et al (2017)	ITNET_1317	Male	Italy	17	No	Yes	1	Insulinoma	33	IB	IIa	2	2	0	0
Scarpa et al (2017)	ITNET_1001	Male	Italy	54	No	Yes	1	Insulinoma	12	IA	I	1	1	0	0
Scarpa et al (2017)	NE_0033	Female	USA	52	MUTYH	No	2	Unspecified	43	IIB	IIIb	3	4	1	0
Scarpa et al (2017)	NE_0027	Female	USA	52	No	No	1	Unspecified	40	IIB	IIIb	2	2	1	0
Scarpa et al (2017)	NE_0028	Female	USA	54	No	No	2	Unspecified	35	IIB	IIIb	3	4	1	0
Scarpa et al (2017)	NE_0025	Female	USA	66	No	No	1	Unspecified	35	IB	IIa	2	2	0	0
Scarpa et al (2017)	NE_0020	Female	USA	76	No	No	1	Unspecified	38	IB	IIa	2	2	0	0
Scarpa et al (2017)	NE_0012	Male	USA	46	No	No	2	Unspecified	100	IB	IIb	2	3	0	0
Scarpa et al (2017)	NE_0018	Male	USA	55	No	No	2	Unspecified	30	IB	IIa	2	2	0	0
Scarpa et al (2017)	NE_0017	Male	USA	62	No	No	1	Unspecified	21	IB	IIa	2	2	0	0
Scarpa et al (2017)	NE_0038	Male	USA	64	No	No	2	Unspecified	40	IIA	IIIa	3	4	0	0
Scarpa et al (2017)	NE_0032	Male	USA	65	No	No	2	Unspecified	17	IA	I	1	1	Not documented	0
Scarpa et al (2017)	NE_0021	Male	USA	70	No	No	2	Unspecified	68	IIA	IIIa	3	4	0	0
Scarpa et al (2017)	NE_0026	Male	USA	87	No	No	1	Unspecified	55	IIB	IIIb	3	4	1	0
Scarpa et al (2017)	NE_0010	Male	USA	40	No	Yes	2	Insulinoma	21	IIA	IIIa	3	4	0	0
Qi et al (2018)	INS3	Female		57	No	Yes	2	Insulinoma	10						0
Qi et al (2018)	INS2	Female		75	No	Yes	1	Insulinoma	8						0
Qi et al (2018)	INS1	Male		64	No	Yes	2	Insulinoma	6						0
Naruoka et al (2021)	P1	Male		43	MEN1	Unspecified	2	Unspecified
Naruoka et al (2017)	Pancreas1	Male		43	MEN1	Unspecified	2	Unspecified
Naruoka et al (2017)	Pancreas2	Male		43	MEN1	Unspecified	2	Unspecified
Melone et al (2022)	p-NET_9	Male	Italy	35	MEN1	Unspecified	1	Unspecified						0	0
Melone et al (2022)	p-NET_13	Female	Italy	23	No	Unspecified	2	Unspecified						0	0
Melone et al (2022)	p-NET_6	Female	Italy	46	No	Unspecified	1	Unspecified						0	0
Melone et al (2022)	p-NET_4	Female	Italy	68	No	Unspecified	1	Unspecified						0	0
Melone et al (2022)	p-NET_3	Female	Italy	71	No	Unspecified	1	Unspecified						0	0
Melone et al (2022)	p-NET_5	Male	Italy	44	No	Unspecified	2	Unspecified						0	0
Melone et al (2022)	p-NET_10	Male	Italy	49	No	Unspecified	2	Unspecified						0	0
Melone et al (2022)	p-NET_8	Male	Italy	56	No	Unspecified	2	Unspecified						0	0
Melone et al (2022)	p-NET_2	Male	Italy	57	No	Unspecified	1	Unspecified						0	0
Melone et al (2022)	p-NET_12	Male	Italy	61	No	Unspecified	2	Unspecified						0	0
Melone et al (2022)	p-NET_1	Male	Italy	68	No	Unspecified	2	Unspecified						0	0
Melone et al (2022)	p-NET_11	Male	Italy	72	No	Unspecified	1	Unspecified						1	1
Melone et al (2022)	p-NET_7	Male	Italy	72	No	Unspecified	2	Unspecified						0	0
Hu et al (2022)	SSTR2_negative	Female		34	No	No		Non-functioning	31					0	0
Hu et al (2022)	SSTR2_positive	Female		34	No	No		Non-functioning	15					0	0
Cao et al (2013)	INS12	Female	NA	38	No	Yes	1 or 2	Insulinoma							0
Cao et al (2013)	INS29	Female	NA	42	No	Yes	1 or 2	Insulinoma							0
Cao et al (2013)	INS20	Female	NA	48	No	Yes	1 or 2	Insulinoma							0
Cao et al (2013)	INS8	Female	NA	49	No	Yes	1 or 2	Insulinoma							0
Cao et al (2013)	INS40	Female	NA	53	No	Yes	1 or 2	Insulinoma							0
Cao et al (2013)	INS31	Female	NA	59	No	Yes	1 or 2	Insulinoma							0
Cao et al (2013)	INS15	Female	NA	65	No	Yes	1 or 2	Insulinoma							0
Cao et al (2013)	INS19	Male	NA	48	No	Yes	1 or 2	Insulinoma							0
Cao et al (2013)	INS24	Male	NA	51	No	Yes	1 or 2	Insulinoma							0
Cao et al (2013)	INS38	Male	NA	53	No	Yes	1 or 2	Insulinoma							0
